# Supplementary material for: Use of Opuntia ficus-indica Fruit Peel as a Novel Source of Mucilage with Coagulant Physicochemical/Molecular Characteristics
Source: Polymers (Basel). 2022 Sep 14;14(18):3832. doi: 10.3390/polym14183832 (PMC9504202; doi:10.3390/polym14183832)
Supplement: Supplementary file 1 [file polymers-14-03832-s001.zip]

Archive with 1 entries (1 files):
- polymers-1917295-supplementary.pdf
